# Supplementary material for: Synergy of Au–Pt for Enhancing Ethylene Photodegradation Performance of Flower-like TiO2
Source: Nanomaterials (Basel). 2022 Sep 16;12(18):3221. doi: 10.3390/nano12183221 (PMC9505558; doi:10.3390/nano12183221)
Supplement: Supplementary file 1 [file nanomaterials-12-03221-s001.zip]

Archive with 1 entries (1 files):
- nanomaterials-1843852-supplementary.pdf
